# Supplementary material for: Host Gene Expression Signatures Discriminate between Ferrets Infected with Genetically Similar H1N1 Strains
Source: PLoS One. 2012 Jul 13;7(7):e40743. doi: 10.1371/journal.pone.0040743 (PMC3396591; doi:10.1371/journal.pone.0040743)
Supplement: Table S1 — Lung histopathology results. Microscopic Pulmonary lesions were graded for severity using a numerical scoring system in which 1 = minimal, 2 = mild, 3 = moderate, and 4 = marked. The scores for each animal were then summarized to generate the cumulative histopathology score. (XLSX) [file pone.0040743.s004.xlsx]

## Sheet: Histology
		Alveolus					Bronchiole												Bronchus							Peri-bronchial interstitium				Peri-vascular inter-stitium
Sample (ID.no and euthanasia day)	Group	Acute	Chronic	Chronic-active	Eiosinophilic		Acute	Chronic	Lumen, acute	Chronic-active	Lumen, chronic-active	Eosinophilic	Lumen, eosinophilic	Hypertrophy	Hyperplasia	Necrosis	Regeneration		Acute	Chronic	Chronic-active	Lumen, acute	Lumen, chronic-active	Hyperplaisa		Acute	Chronic	Chronic-Active		Chronic	Chronic-active		Fibrosis	Hyperplasia, pneumocytetype Ii	Metaplasia, osseous		Summarized histopathology score
112_D1	CTRL																																		1		1
114_D1																														1							1
121_D3			1																											2							3
122_D3			1																											2							3
182_D7																																					0
184_D7			1					1																						1					1		4
098_D1	A/Cal/07 High Dose																													1					1		2
108_D1																																					0
109_D1		1			1		1	1				1																		3							8
117_D2																																			1		1
126_D2		3							2							3	2		1			2								3							16
132_D2																																					0
142_D3							2	2	2							2			3																		11
145_D3		3							2							3			2											2					1		13
146_D3									1																										1		2
147_D5		2							2							2	1		2											2							11
159_D5		2							2							2			2											1							9
161_D5				2					2	2						2	1				3									1				1			14
162_D7				3				3	2					2	2	1	2			3		2		2			3			2				3	1		31
176_D7				3				1		2	2			2	1		2				3			2						3				2			23
178_D7				3				3		2	2			2	2	2	2			3				2						3				2			28
093_D1	A/Cal/07 Low Dose				1																																1
095_D1				1																																	1
096_D1									1																					2					1		4
100_D2																																			1		1
101_D2																														3							3
105_D2																																					0
110_D3																																			1		1
111_D3							1		1																												2
139_D3		2							1							1			1	2															1		8
157_D5				3			2		2					1		3	1		3							2					2						19
160_D5				3							2					2	2				3						2			2							16
163_D5									2							2	2				3										2				1		12
171_D7				3						3	2			2	2	4	3				3			2						2				2			28
174_D7				3						3	2			3	2	2	3				3			2						3				2			28
177_D7				3						2	2			3	3		3				3			2						3				2			26
094_D1	A/Mex/4482																													2							2
106_D1		1																												1					1		3
116_D1																														1							1
120_D2																																					0
124_D2																																					0
134_D2																														1							1
136_D3									2							2			2											1							7
137_D3				3				1			2			2	2	3	2		1											3				2	1		22
150_D3																														1							1
155_D5									2							2			3																1		8
166_D5		1							2							2			3									2									10
170_D5		2							2							2	1		3												1				1		12
173_D7				3						2	1			2	2	2	2				2	1						2		2				2			23
175_D7				3				2			1			2	3		1			2				2						2			1	2			21
180_D7																					2									1							3
103_D1	A/Bn/59																																				0
107_D1									1	1																				2							4
113_D1																																					0
123_D2		2																			2										2						6
128_D2																			2																		2
131_D2																																					0
135_D3																			3											1							4
138_D3																																					0
140_D3																			2																		2
152_D5		2																	2																		4
149_D5							2							2					3																1		8
148_D5				1										2					2												2			1			8
156_D7			2																											2							4
168_D7																																					0
169_D7		1												2						2																	5
